# Supplementary material for: State-Dependent Network Connectivity Determines Gating in a K+ Channel
Source: Structure. 2014 Jul 8;22(7):1037–46. doi: 10.1016/j.str.2014.04.018 (PMC4087272; doi:10.1016/j.str.2014.04.018)
Supplement: Table S1. Large Data Set, Related to Figure 1 — This is contained within a separate file and lists the mutations analyzed and their effect on the measured pH05 and Hill coefficients. If a simple alanine mutation led to a channel with no expression, a more conservative mutation was tried. If this also failed, in some cases a coexpression with wild-type was then attempted. Standard errors were calculated in the usual way and are also included. [file mmc2.xlsx]

## Sheet: Sheet1
Mutant	IC50 ± S.E	Hill Co. ± S.E
Kir 1.1 Wild-Type	6.5 ± 0.1	2.5 ± 0.2		N.E. = No Expression
R48A	6.8 ± 0.1	3.9 ± 0.1		1:1 = Coexpression with WT Kir1.1
C49A	N.E.
N50A	6.8 ± 0.1	3.8 ± 0.1
I51A	7.3 ± 0.1	2.6 ± 0.1
E52A	6.9 ± 0.1	3.6 ± 0.1
F53A	7.0 ± 0.1	2.2 ± 0.3
G54A	6.2 ± 0.1	2.5 ± 0.2
N55A	7.0 ± 0.1	2.4 ± 0.3
V56A	6.9 ± 0.1	4.3 ± 0.3
D57A	6.5 ± 0.1	2.3 ± 0.3
A58V	6.5 ± 0.1	3.0 ± 0.1
Q59A	6.5 ± 0.1	2.3 ± 0.1
S60A	6.5 ± 0.1	2.8 ± 0.3
R61A	6.4 ± 0.1	4.5 ± 0.4
F62A	6.7 ± 0.1	3.0 ± 0.1
I63A	5.9 ± 0.1	3.7 ± 0.1
F64A	6.5 ± 0.1	3.0 ± 0.1
F65A	6.5 ± 0.1	2.7 ± 0.1
V66A	6.6 ± 0.1	3.1 ± 0.3
D67A (1:1)	8.0 ± 0.3	0.8 ± 0.1
I68A	7.3 ± 0.2	2.9 ± 0.2
W69F (1:1)	7.8 ± 0.1	1.4 ± 0.1
T70A	7.0 ± 0.1	1.2 ± 0.1
T71A	6.5 ± 0.1	2.5 ± 0.1
V72A	6.5 ± 0.1	3.5 ± 0.4
L73V	7.0 ± 0.1	2.2 ± 0.3
D74A	7.5 ± 0.1	3.5 ± 0.4
L75A	7.2 ± 0.1	2.2 ± 0.7
K76A	7.2 ± 0.1	1.8 ± 0.1
W77A	N.E.
R78A	7.7 ± 0.1	2.1 ± 0.3
Y79A	7.3 ± 0.1	2.5 ± 0.1
K80A	5.3 ± 0.1	1.6 ± 0.1
M81A	6.6 ± 0.1	3.1 ± 0.7
T82A	6.5 ± 0.1	2.9 ± 0.3
V83A	6.4 ± 0.1	1.8 ± 0.1
F84A	7.4 ± 0.1	1.8 ± 0.1
I85A	6.7 ± 0.1	2.1 ± 0.1
T86A	6.7 ± 0.1	3.1 ± 0.2
A87V	6.7 ± 0.1	3.2 ± 0.2
F88A	8.3 ± 0.1	2.7 ± 0.1
L89A	6.9 ± 0.1	2.6 ± 0.1
G90A	6.9 ± 0.1	2.7 ± 0.4
S91A	N.E.
W92F	7.4 ± 0.1	2.9 ± 0.1
F93A	6.6 ± 0.6	3.0 ± 0.6
L94A	6.4 ± 0.1	3.4 ± 0.5
F95A	N.E.
G96A	6.7 ± 0.1	3.4 ± 0.1
L97A	6.4 ± 0.1	3.6 ± 0.2
L98A	6.5 ± 0.1	2.2 ± 0.1
W99A	N.E.
Y100A	N.E.
V101A	6.5 ± 0.1	2.6 ± 0.2
V102A	7.2 ± 0.1	4.6 ± 0.3
A103V	N.E.
Y104A	N.E.
V105A	6.4 ± 0.1	3.8 ± 0.1
H106A	N.E.
K107A	6.5 ± 0.1	2.9 ± 0.3
D108A	N.E.
L109A	N.E.
P110A	6.4 ± 0.1	2.6 ± 0.3
E111A	6.5 ± 0.1	2.4 ± 0.1
F112A	6.6 ± 0.1	3.6 ± 0.1
Y113A	6.4 ± 0.1	3.4 ± 0.3
P114A	6.5 ± 0.1	2.2 ± 0.1
P115A	6.6 ± 0.1	2.7 ± 0.4
D116A	N.E.
N117A	6.6 ± 0.1	4.8 ± 0.7
R118A	6.5 ± 0.1	3.3 ± 0.1
T119A	6.5 ± 0.1	2.9 ± 0.1
P120A	6.6 ± 0.1	2.8 ± 0.3
C121A	N.E.
V122A	N.E.
E123A	6.5 ± 0.1	3.3 ± 0.2
N124A	N.E.
I125A	N.E.
N126A	6.6 ± 0.1	2.9 ± 0.1
G127A	N.E.
M128A	6.7 ± 0.1	2.9 ± 0.3
T129A	6.6 ± 0.1	2.6 ± 0.1
S130A	6.6 ± 0.1	3.1 ± 0.2
A131V	N.E.
F132A	N.E.
L133A	N.E.
F134A	N.E.
S135A	6.7 ± 0.1	3.0 ± 0.1
L136A	N.E.
E137A	N.E.
T138A	N.E.
Q139A	N.E.
V140A	6.7 ± 0.1	3.1 ± 0.12
T141A	N.E.
I142A	N.E.
G143A	N.E.
Y144A	N.E.
G145A	N.E.
F146A	6.8 ± 0.1	3.8 ± 0.1
R147A	N.E.
F148A	6.6 ± 0.1	1.8 ± 0.2
V149A	6.5 ± 0.1	3.0 ± 0.3
T150A	N.E.
E151A	N.E.
Q152A	6.4 ± 0.1	3.3 ± 0.3
C153A	N.E.
A154V	6.5 ± 0.1	2.2 ± 0.2
T155A	6.4 ± 0.1	2.8 ± 0.2
A156V	N.E.
I157A	N.E.
F158A	6.6 ± 0.1	1.6 ± 0.2
L159A	N.E.
L160A	N.E.
I161A	6.8 ± 0.1	3.1 ± 0.1
F162A	N.E.
Q163A	N.E.
S164A	N.E.
I165A	7.5 ± 0.1	3.1 ± 0.3
L166A	6.3 ± 0.1	2.9 ± 0.1
G167A	7.3 ± 0.1	4.9 ± 0.4
V168A	6.6 ± 0.1	2.0 ± 0.3
I169A	6.4 ± 0.1	3.3 ± 0.4
I170A	7.4 ± 0.1	2.9 ± 0.1
N171A	N.E.
S172A	6.6 ± 0.1	3.1 ± 0.3
F173A	7.2 ± 0.1	2.7 ± 0.2
M174A	6.6 ± 0.1	3.3 ± 0.2
C175A	6.7 ± 0.1	3.7 ± 0.1
G176A	N.E.
A177V	8.3 ± 0.1	2.5 ± 0.2
I178A	7.1 ± 0.1	2.3 ± 0.1
L179A	N.E.
A180V	7.5 ± 0.1	1.7 ± 0.1
K181A	7.0 ± 0.1	1.6 ± 0.3
I182A	7.4 ± 0.1	2.7 ± 0.1
S183A	6.3 ± 0.1	3.5 ± 0.2
R184A	6.4 ± 0.1	2.7 ± 0.1
P185A	6.6 ± 0.1	2.5 ± 0.1
K186A	7.2 ± 0.1	2.6 ± 0.1
K187A	N.E.
R188A	6.8 ± 0.1	2.9 ± 0.1
A189V	N.E.
K190A	7.2 ± 0.1	2.4 ± 0.1
T191A	N.E.
I192A	8.1 ± 0.1	1.8 ± 0.3
T193A	6.7 ± 0.1	3.9 ± 0.5
F194A	N.E.
V199A	6.5 ± 0.1	2.6 ± 0.1
A214V	N.E.
N215A	N.E.
L216A	N.E.
R217A (1:1)	6.7 ± 0.1	2.3 ± 0.4
K218A	N.E.
S219A	N.E.
L220A	7.7 ± 0.1	1.3 ± 0.2
L221A	N.E.
I222A	N.E.
G223A	6.5 ± 0.1	2.9 ± 0.4
S224A	6.7 ± 0.1	2.9 ± 0.1
V295A	6.6 ± 0.1	1.8 ± 0.1
F296A	7.4 ± 0.1	3.1 ± 0.1
L297A	N.E.
D298A	N.E.
G299A	6.9 ± 0.1	2.4 ± 0.1
T300A	7.3 ± 0.1	4.9 ± 0.5
V301A	6.5 ± 0.1	1.9 ± 0.1
E302A	7.8 ± 0.1	2.3 ± 0.4
S303A	6.7 ± 0.1	2.9 ± 0.1
T304A	7.9 ± 0.1	1.9 ± 0.1
S305A	6.9 ± 0.1	2.5 ± 0.1
A306V	7.8 ± 0.1	2.0 ± 0.2
T307A	7.0 ± 0.1	2.6 ± 0.1
C308A	7.1 ± 0.1	3.1 ± 0.2
Q309A	N.E.
V310A	6.4 ± 0.1	2.4 ± 0.1
R311	N.E.
T312A	N.E.
S313A	N.E.
K333A	6.3 ± 0.1	2.1 ± 0.5
E334A	6.4 ± 0.1	2.8 ± 0.1
G335A	6.4 ± 0.1	3.7 ± 0.2
K336A	6.5 ± 0.1	2.4 ± 0.3
Y337A (1:1)	6.8 ± 0.1	3.4 ± 0.1
R338A	6.6 ± 0.1	1.7 ± 0.4
V339A	6.7 ± 0.1	1.9 ± 0.4
D340A	N.E.
F341A	7.0 ± 0.1	2.6 ± 0.1
